# Supplementary material for: Hierarchically Porous Carbon Networks Derived from Chitosan for High-Performance Electrochemical Double-Layer Capacitors
Source: Nanomaterials (Basel). 2023 Nov 16;13(22):2961. doi: 10.3390/nano13222961 (PMC10675306; doi:10.3390/nano13222961)
Supplement: Supplementary file 1 [file nanomaterials-13-02961-s001.zip]

Archive with 1 entries (1 files):
- nanomaterials-2705183-supplementary.pdf
